# Supplementary material for: Agent-based null models for examining experimental social interaction networks
Source: Sci Rep. 2023 Mar 31;13:5249. doi: 10.1038/s41598-023-32295-z (PMC10066360; doi:10.1038/s41598-023-32295-z)
Supplement: Supplementary file 1 — Supplementary Information. [file 41598_2023_32295_MOESM1_ESM.csv]

gameNo	roundNo	fromPlayer	toPlayer	fromGroup	toGroup
1	1	1	10	A	B
1	1	2	11	B	A
1	1	3	13	A	A
1	1	4	12	B	B
1	1	5	11	A	A
1	1	6	12	B	B
1	1	7	9	A	A
1	1	8	14	B	B
1	1	9	3	A	A
1	1	10	14	B	B
1	1	11	2	A	B
1	1	12	4	B	B
1	1	13	10	A	B
1	1	14	8	B	B
1	2	1	2	A	B
1	2	2	11	B	A
1	2	3	5	A	A
1	2	4	1	B	A
1	2	5	1	A	A
1	2	6	14	B	B
1	2	7	5	A	A
1	2	8	2	B	B
1	2	9	6	A	B
1	2	10	3	B	A
1	2	11	1	A	A
1	2	12	6	B	B
1	2	13	11	A	A
1	2	14	10	B	B
1	3	1	13	A	A
1	3	2	11	B	A
1	3	3	1	A	A
1	3	4	7	B	A
1	3	5	13	A	A
1	3	6	2	B	B
1	3	7	9	A	A
1	3	8	8	B	B
1	3	9	13	A	A
1	3	10	6	B	B
1	3	11	8	A	B
1	3	12	13	B	A
1	3	13	7	A	A
1	3	14	4	B	B
1	4	1	9	A	A
1	4	2	10	B	B
1	4	3	7	A	A
1	4	4	12	B	B
1	4	5	3	A	A
1	4	6	10	B	B
1	4	7	3	A	A
1	4	8	8	B	B
1	4	9	3	A	A
1	4	10	13	B	A
1	4	11	13	A	A
1	4	12	4	B	B
1	4	13	3	A	A
1	4	14	8	B	B
1	5	1	7	A	A
1	5	2	10	B	B
1	5	3	5	A	A
1	5	4	2	B	B
1	5	5	12	A	B
1	5	6	2	B	B
1	5	7	5	A	A
1	5	8	14	B	B
1	5	9	5	A	A
1	5	10	14	B	B
1	5	11	6	A	B
1	5	12	14	B	B
1	5	13	5	A	A
1	5	14	12	B	B
1	6	1	6	A	B
1	6	2	6	B	B
1	6	3	9	A	A
1	6	4	6	B	B
1	6	5	13	A	A
1	6	6	14	B	B
1	6	7	9	A	A
1	6	8	4	B	B
1	6	9	4	A	B
1	6	10	8	B	B
1	6	11	10	A	B
1	6	12	4	B	B
1	6	13	9	A	A
1	6	14	6	B	B
1	7	1	1	A	A
1	7	2	10	B	B
1	7	3	1	A	A
1	7	4	9	B	A
1	7	5	11	A	A
1	7	6	2	B	B
1	7	7	1	A	A
1	7	8	8	B	B
1	7	9	9	A	A
1	7	10	11	B	A
1	7	11	14	A	B
1	7	12	14	B	B
1	7	13	1	A	A
1	7	14	2	B	B
1	8	1	8	A	B
1	8	2	14	B	B
1	8	3	9	A	A
1	8	4	12	B	B
1	8	5	7	A	A
1	8	6	8	B	B
1	8	7	12	A	B
1	8	8	8	B	B
1	8	9	9	A	A
1	8	10	5	B	A
1	8	11	9	A	A
1	8	12	11	B	A
1	8	13	7	A	A
1	8	14	4	B	B
1	9	1	1	A	A
1	9	2	8	B	B
1	9	3	7	A	A
1	9	4	7	B	A
1	9	5	11	A	A
1	9	6	4	B	B
1	9	7	3	A	A
1	9	8	10	B	B
1	9	9	7	A	A
1	9	10	13	B	A
1	9	11	12	A	B
1	9	12	4	B	B
1	9	13	7	A	A
1	9	14	12	B	B
1	10	1	2	A	B
1	10	2	10	B	B
1	10	3	4	A	B
1	10	4	8	B	B
1	10	5	4	A	B
1	10	6	2	B	B
1	10	7	3	A	A
1	10	8	8	B	B
1	10	9	9	A	A
1	10	10	1	B	A
1	10	11	14	A	B
1	10	12	13	B	A
1	10	13	3	A	A
1	10	14	8	B	B
1	11	1	13	A	A
1	11	2	6	B	B
1	11	3	5	A	A
1	11	4	12	B	B
1	11	5	12	A	B
1	11	6	2	B	B
1	11	7	3	A	A
1	11	8	5	B	A
1	11	9	5	A	A
1	11	10	5	B	A
1	11	11	5	A	A
1	11	12	11	B	A
1	11	13	5	A	A
1	11	14	6	B	B
1	12	1	1	A	A
1	12	2	10	B	B
1	12	3	11	A	A
1	12	4	8	B	B
1	12	5	1	A	A
1	12	6	10	B	B
1	12	7	1	A	A
1	12	8	8	B	B
1	12	9	1	A	A
1	12	10	6	B	B
1	12	11	12	A	B
1	12	12	11	B	A
1	12	13	11	A	A
1	12	14	10	B	B
1	13	1	1	A	A
1	13	2	4	B	B
1	13	3	7	A	A
1	13	4	1	B	A
1	13	5	12	A	B
1	13	6	4	B	B
1	13	7	3	A	A
1	13	8	8	B	B
1	13	9	9	A	A
1	13	10	7	B	A
1	13	11	14	A	B
1	13	12	13	B	A
1	13	13	7	A	A
1	13	14	12	B	B
1	14	1	1	A	A
1	14	2	8	B	B
1	14	3	13	A	A
1	14	4	12	B	B
1	14	5	2	A	B
1	14	6	2	B	B
1	14	7	3	A	A
1	14	8	14	B	B
1	14	9	2	A	B
1	14	10	9	B	A
1	14	11	6	A	B
1	14	12	6	B	B
1	14	13	6	A	B
1	14	14	2	B	B
1	15	1	1	A	A
1	15	2	12	B	B
1	15	3	7	A	A
1	15	4	9	B	A
1	15	5	12	A	B
1	15	6	14	B	B
1	15	7	3	A	A
1	15	8	8	B	B
1	15	9	11	A	A
1	15	10	1	B	A
1	15	11	13	A	A
1	15	12	4	B	B
1	15	13	4	A	B
1	15	14	3	B	A
1	16	1	11	A	A
1	16	2	10	B	B
1	16	3	5	A	A
1	16	4	2	B	B
1	16	5	10	A	B
1	16	6	10	B	B
1	16	7	5	A	A
1	16	8	10	B	B
1	16	9	1	A	A
1	16	10	3	B	A
1	16	11	10	A	B
1	16	12	11	B	A
1	16	13	10	A	B
1	16	14	10	B	B
1	17	1	5	A	A
1	17	2	6	B	B
1	17	3	6	A	B
1	17	4	10	B	B
1	17	5	14	A	B
1	17	6	14	B	B
1	17	7	13	A	A
1	17	8	8	B	B
1	17	9	13	A	A
1	17	10	5	B	A
1	17	11	3	A	A
1	17	12	13	B	A
1	17	13	5	A	A
1	17	14	8	B	B
1	18	1	1	A	A
1	18	2	14	B	B
1	18	3	7	A	A
1	18	4	10	B	B
1	18	5	9	A	A
1	18	6	2	B	B
1	18	7	9	A	A
1	18	8	8	B	B
1	18	9	9	A	A
1	18	10	7	B	A
1	18	11	9	A	A
1	18	12	4	B	B
1	18	13	3	A	A
1	18	14	2	B	B
1	19	1	12	A	B
1	19	2	4	B	B
1	19	3	13	A	A
1	19	4	8	B	B
1	19	5	7	A	A
1	19	6	4	B	B
1	19	7	11	A	A
1	19	8	6	B	B
1	19	9	11	A	A
1	19	10	1	B	A
1	19	11	10	A	B
1	19	12	14	B	B
1	19	13	4	A	B
1	19	14	6	B	B
1	20	1	13	A	A
1	20	2	6	B	B
1	20	3	7	A	A
1	20	4	3	B	A
1	20	5	2	A	B
1	20	6	14	B	B
1	20	7	3	A	A
1	20	8	14	B	B
1	20	9	1	A	A
1	20	10	14	B	B
1	20	11	13	A	A
1	20	12	2	B	B
1	20	13	7	A	A
1	20	14	12	B	B
1	21	1	6	A	B
1	21	2	10	B	B
1	21	3	11	A	A
1	21	4	11	B	A
1	21	5	12	A	B
1	21	6	12	B	B
1	21	7	11	A	A
1	21	8	8	B	B
1	21	9	12	A	B
1	21	10	13	B	A
1	21	11	1	A	A
1	21	12	4	B	B
1	21	13	7	A	A
1	21	14	6	B	B
1	22	1	8	A	B
1	22	2	4	B	B
1	22	3	5	A	A
1	22	4	12	B	B
1	22	5	3	A	A
1	22	6	2	B	B
1	22	7	5	A	A
1	22	8	8	B	B
1	22	9	9	A	A
1	22	10	1	B	A
1	22	11	3	A	A
1	22	12	5	B	A
1	22	13	7	A	A
1	22	14	2	B	B
1	23	1	1	A	A
1	23	2	10	B	B
1	23	3	9	A	A
1	23	4	14	B	B
1	23	5	8	A	B
1	23	6	2	B	B
1	23	7	9	A	A
1	23	8	14	B	B
1	23	9	4	A	B
1	23	10	8	B	B
1	23	11	7	A	A
1	23	12	4	B	B
1	23	13	9	A	A
1	23	14	4	B	B
1	24	1	11	A	A
1	24	2	6	B	B
1	24	3	13	A	A
1	24	4	14	B	B
1	24	5	11	A	A
1	24	6	2	B	B
1	24	7	3	A	A
1	24	8	8	B	B
1	24	9	11	A	A
1	24	10	1	B	A
1	24	11	13	A	A
1	24	12	13	B	A
1	24	13	6	A	B
1	24	14	5	B	A
1	25	1	3	A	A
1	25	2	8	B	B
1	25	3	7	A	A
1	25	4	9	B	A
1	25	5	3	A	A
1	25	6	2	B	B
1	25	7	5	A	A
1	25	8	6	B	B
1	25	9	3	A	A
1	25	10	13	B	A
1	25	11	1	A	A
1	25	12	6	B	B
1	25	13	6	A	B
1	25	14	13	B	A
1	26	1	1	A	A
1	26	2	12	B	B
1	26	3	11	A	A
1	26	4	8	B	B
1	26	5	13	A	A
1	26	6	12	B	B
1	26	7	5	A	A
1	26	8	8	B	B
1	26	9	5	A	A
1	26	10	7	B	A
1	26	11	10	A	B
1	26	12	4	B	B
1	26	13	12	A	B
1	26	14	12	B	B
1	27	1	3	A	A
1	27	2	4	B	B
1	27	3	7	A	A
1	27	4	8	B	B
1	27	5	14	A	B
1	27	6	2	B	B
1	27	7	14	A	B
1	27	8	14	B	B
1	27	9	7	A	A
1	27	10	2	B	B
1	27	11	13	A	A
1	27	12	14	B	B
1	27	13	2	A	B
1	27	14	10	B	B
1	28	1	1	A	A
1	28	2	6	B	B
1	28	3	11	A	A
1	28	4	8	B	B
1	28	5	11	A	A
1	28	6	12	B	B
1	28	7	11	A	A
1	28	8	8	B	B
1	28	9	11	A	A
1	28	10	3	B	A
1	28	11	2	A	B
1	28	12	11	B	A
1	28	13	4	A	B
1	28	14	11	B	A
1	29	1	9	A	A
1	29	2	4	B	B
1	29	3	5	A	A
1	29	4	8	B	B
1	29	5	10	A	B
1	29	6	5	B	A
1	29	7	9	A	A
1	29	8	6	B	B
1	29	9	9	A	A
1	29	10	1	B	A
1	29	11	2	A	B
1	29	12	6	B	B
1	29	13	10	A	B
1	29	14	9	B	A
1	30	1	14	A	B
1	30	2	11	B	A
1	30	3	7	A	A
1	30	4	8	B	B
1	30	5	3	A	A
1	30	6	12	B	B
1	30	7	3	A	A
1	30	8	8	B	B
1	30	9	7	A	A
1	30	10	9	B	A
1	30	11	7	A	A
1	30	12	3	B	A
1	30	13	4	A	B
1	30	14	4	B	B
1	31	1	1	A	A
1	31	2	6	B	B
1	31	3	5	A	A
1	31	4	14	B	B
1	31	5	6	A	B
1	31	6	14	B	B
1	31	7	7	A	A
1	31	8	14	B	B
1	31	9	13	A	A
1	31	10	13	B	A
1	31	11	13	A	A
1	31	12	13	B	A
1	31	13	5	A	A
1	31	14	10	B	B
1	32	1	1	A	A
1	32	2	12	B	B
1	32	3	5	A	A
1	32	4	3	B	A
1	32	5	12	A	B
1	32	6	2	B	B
1	32	7	7	A	A
1	32	8	8	B	B
1	32	9	9	A	A
1	32	10	3	B	A
1	32	11	5	A	A
1	32	12	5	B	A
1	32	13	5	A	A
1	32	14	12	B	B
1	33	1	1	A	A
1	33	2	4	B	B
1	33	3	7	A	A
1	33	4	10	B	B
1	33	5	8	A	B
1	33	6	2	B	B
1	33	7	7	A	A
1	33	8	4	B	B
1	33	9	2	A	B
1	33	10	6	B	B
1	33	11	7	A	A
1	33	12	13	B	A
1	33	13	6	A	B
1	33	14	1	B	A
1	34	1	9	A	A
1	34	2	10	B	B
1	34	3	9	A	A
1	34	4	8	B	B
1	34	5	10	A	B
1	34	6	10	B	B
1	34	7	7	A	A
1	34	8	8	B	B
1	34	9	11	A	A
1	34	10	13	B	A
1	34	11	13	A	A
1	34	12	11	B	A
1	34	13	9	A	A
1	34	14	10	B	B
1	35	1	14	A	B
1	35	2	4	B	B
1	35	3	5	A	A
1	35	4	12	B	B
1	35	5	13	A	A
1	35	6	12	B	B
1	35	7	3	A	A
1	35	8	12	B	B
1	35	9	3	A	A
1	35	10	7	B	A
1	35	11	8	A	B
1	35	12	4	B	B
1	35	13	3	A	A
1	35	14	4	B	B
1	36	1	1	A	A
1	36	2	14	B	B
1	36	3	9	A	A
1	36	4	12	B	B
1	36	5	3	A	A
1	36	6	2	B	B
1	36	7	7	A	A
1	36	8	8	B	B
1	36	9	1	A	A
1	36	10	14	B	B
1	36	11	9	A	A
1	36	12	11	B	A
1	36	13	9	A	A
1	36	14	6	B	B
1	37	1	14	A	B
1	37	2	4	B	B
1	37	3	5	A	A
1	37	4	12	B	B
1	37	5	12	A	B
1	37	6	2	B	B
1	37	7	7	A	A
1	37	8	10	B	B
1	37	9	5	A	A
1	37	10	1	B	A
1	37	11	3	A	A
1	37	12	4	B	B
1	37	13	5	A	A
1	37	14	6	B	B
1	38	1	1	A	A
1	38	2	6	B	B
1	38	3	11	A	A
1	38	4	10	B	B
1	38	5	2	A	B
1	38	6	2	B	B
1	38	7	7	A	A
1	38	8	8	B	B
1	38	9	11	A	A
1	38	10	2	B	B
1	38	11	9	A	A
1	38	12	11	B	A
1	38	13	6	A	B
1	38	14	2	B	B
1	39	1	1	A	A
1	39	2	10	B	B
1	39	3	13	A	A
1	39	4	12	B	B
1	39	5	9	A	A
1	39	6	13	B	A
1	39	7	13	A	A
1	39	8	8	B	B
1	39	9	9	A	A
1	39	10	13	B	A
1	39	11	9	A	A
1	39	12	13	B	A
1	39	13	6	A	B
1	39	14	10	B	B
1	40	1	1	A	A
1	40	2	4	B	B
1	40	3	5	A	A
1	40	4	10	B	B
1	40	5	3	A	A
1	40	6	14	B	B
1	40	7	7	A	A
1	40	8	8	B	B
1	40	9	9	A	A
1	40	10	11	B	A
1	40	11	13	A	A
1	40	12	4	B	B
1	40	13	6	A	B
1	40	14	4	B	B
2	1	1	6	A	B
2	1	2	7	B	A
2	1	3	1	A	A
2	1	4	6	B	B
2	1	5	1	A	A
2	1	6	12	B	B
2	1	7	3	A	A
2	1	8	5	B	A
2	1	9	7	A	A
2	1	10	8	B	B
2	1	11	11	A	A
2	1	12	6	B	B
2	1	13	2	A	B
2	1	14	2	B	B
2	2	1	9	A	A
2	2	2	14	B	B
2	2	3	10	A	B
2	2	4	14	B	B
2	2	5	12	A	B
2	2	6	14	B	B
2	2	7	9	A	A
2	2	8	10	B	B
2	2	9	7	A	A
2	2	10	14	B	B
2	2	11	9	A	A
2	2	12	10	B	B
2	2	13	7	A	A
2	2	14	10	B	B
2	3	1	8	A	B
2	3	2	13	B	A
2	3	3	13	A	A
2	3	4	13	B	A
2	3	5	13	A	A
2	3	6	9	B	A
2	3	7	13	A	A
2	3	8	4	B	B
2	3	9	4	A	B
2	3	10	4	B	B
2	3	11	11	A	A
2	3	12	4	B	B
2	3	13	3	A	A
2	3	14	4	B	B
2	4	1	2	A	B
2	4	2	1	B	A
2	4	3	11	A	A
2	4	4	8	B	B
2	4	5	11	A	A
2	4	6	1	B	A
2	4	7	5	A	A
2	4	8	11	B	A
2	4	9	4	A	B
2	4	10	12	B	B
2	4	11	1	A	A
2	4	12	2	B	B
2	4	13	11	A	A
2	4	14	5	B	A
2	5	1	12	A	B
2	5	2	5	B	A
2	5	3	9	A	A
2	5	4	2	B	B
2	5	5	14	A	B
2	5	6	10	B	B
2	5	7	9	A	A
2	5	8	3	B	A
2	5	9	1	A	A
2	5	10	12	B	B
2	5	11	7	A	A
2	5	12	14	B	B
2	5	13	2	A	B
2	5	14	10	B	B
2	6	1	3	A	A
2	6	2	8	B	B
2	6	3	7	A	A
2	6	4	12	B	B
2	6	5	8	A	B
2	6	6	8	B	B
2	6	7	11	A	A
2	6	8	6	B	B
2	6	9	1	A	A
2	6	10	6	B	B
2	6	11	3	A	A
2	6	12	8	B	B
2	6	13	12	A	B
2	6	14	8	B	B
2	7	1	6	A	B
2	7	2	5	B	A
2	7	3	5	A	A
2	7	4	6	B	B
2	7	5	4	A	B
2	7	6	2	B	B
2	7	7	3	A	A
2	7	8	5	B	A
2	7	9	8	A	B
2	7	10	6	B	B
2	7	11	11	A	A
2	7	12	6	B	B
2	7	13	10	A	B
2	7	14	5	B	A
2	8	1	5	A	A
2	8	2	3	B	A
2	8	3	2	A	B
2	8	4	14	B	B
2	8	5	13	A	A
2	8	6	12	B	B
2	8	7	7	A	A
2	8	8	13	B	A
2	8	9	5	A	A
2	8	10	14	B	B
2	8	11	13	A	A
2	8	12	13	B	A
2	8	13	6	A	B
2	8	14	13	B	A
2	9	1	12	A	B
2	9	2	1	B	A
2	9	3	14	A	B
2	9	4	10	B	B
2	9	5	9	A	A
2	9	6	12	B	B
2	9	7	7	A	A
2	9	8	9	B	A
2	9	9	3	A	A
2	9	10	4	B	B
2	9	11	4	A	B
2	9	12	4	B	B
2	9	13	10	A	B
2	9	14	7	B	A
2	10	1	11	A	A
2	10	2	3	B	A
2	10	3	10	A	B
2	10	4	9	B	A
2	10	5	2	A	B
2	10	6	14	B	B
2	10	7	4	A	B
2	10	8	3	B	A
2	10	9	7	A	A
2	10	10	2	B	B
2	10	11	1	A	A
2	10	12	2	B	B
2	10	13	2	A	B
2	10	14	10	B	B
2	11	1	13	A	A
2	11	2	9	B	A
2	11	3	6	A	B
2	11	4	11	B	A
2	11	5	9	A	A
2	11	6	12	B	B
2	11	7	9	A	A
2	11	8	9	B	A
2	11	9	11	A	A
2	11	10	8	B	B
2	11	11	1	A	A
2	11	12	4	B	B
2	11	13	14	A	B
2	11	14	4	B	B
2	12	1	8	A	B
2	12	2	8	B	B
2	12	3	4	A	B
2	12	4	8	B	B
2	12	5	7	A	A
2	12	6	14	B	B
2	12	7	7	A	A
2	12	8	5	B	A
2	12	9	7	A	A
2	12	10	8	B	B
2	12	11	9	A	A
2	12	12	14	B	B
2	12	13	5	A	A
2	12	14	2	B	B
2	13	1	4	A	B
2	13	2	3	B	A
2	13	3	8	A	B
2	13	4	3	B	A
2	13	5	3	A	A
2	13	6	12	B	B
2	13	7	1	A	A
2	13	8	3	B	A
2	13	9	5	A	A
2	13	10	12	B	B
2	13	11	13	A	A
2	13	12	10	B	B
2	13	13	8	A	B
2	13	14	8	B	B
2	14	1	6	A	B
2	14	2	13	B	A
2	14	3	1	A	A
2	14	4	6	B	B
2	14	5	1	A	A
2	14	6	14	B	B
2	14	7	7	A	A
2	14	8	1	B	A
2	14	9	13	A	A
2	14	10	6	B	B
2	14	11	5	A	A
2	14	12	6	B	B
2	14	13	8	A	B
2	14	14	6	B	B
2	15	1	9	A	A
2	15	2	11	B	A
2	15	3	2	A	B
2	15	4	10	B	B
2	15	5	11	A	A
2	15	6	10	B	B
2	15	7	11	A	A
2	15	8	10	B	B
2	15	9	3	A	A
2	15	10	12	B	B
2	15	11	10	A	B
2	15	12	2	B	B
2	15	13	8	A	B
2	15	14	10	B	B
2	16	1	3	A	A
2	16	2	7	B	A
2	16	3	13	A	A
2	16	4	14	B	B
2	16	5	13	A	A
2	16	6	8	B	B
2	16	7	1	A	A
2	16	8	5	B	A
2	16	9	11	A	A
2	16	10	12	B	B
2	16	11	11	A	A
2	16	12	14	B	B
2	16	13	8	A	B
2	16	14	2	B	B
2	17	1	10	A	B
2	17	2	4	B	B
2	17	3	9	A	A
2	17	4	12	B	B
2	17	5	7	A	A
2	17	6	14	B	B
2	17	7	5	A	A
2	17	8	7	B	A
2	17	9	7	A	A
2	17	10	4	B	B
2	17	11	11	A	A
2	17	12	6	B	B
2	17	13	8	A	B
2	17	14	9	B	A
2	18	1	13	A	A
2	18	2	8	B	B
2	18	3	1	A	A
2	18	4	2	B	B
2	18	5	1	A	A
2	18	6	12	B	B
2	18	7	1	A	A
2	18	8	1	B	A
2	18	9	1	A	A
2	18	10	1	B	A
2	18	11	11	A	A
2	18	12	2	B	B
2	18	13	8	A	B
2	18	14	5	B	A
2	19	1	9	A	A
2	19	2	14	B	B
2	19	3	9	A	A
2	19	4	6	B	B
2	19	5	3	A	A
2	19	6	1	B	A
2	19	7	3	A	A
2	19	8	6	B	B
2	19	9	13	A	A
2	19	10	12	B	B
2	19	11	11	A	A
2	19	12	6	B	B
2	19	13	8	A	B
2	19	14	3	B	A
2	20	1	4	A	B
2	20	2	12	B	B
2	20	3	13	A	A
2	20	4	8	B	B
2	20	5	7	A	A
2	20	6	11	B	A
2	20	7	5	A	A
2	20	8	4	B	B
2	20	9	5	A	A
2	20	10	4	B	B
2	20	11	11	A	A
2	20	12	14	B	B
2	20	13	6	A	B
2	20	14	4	B	B
2	21	1	6	A	B
2	21	2	8	B	B
2	21	3	9	A	A
2	21	4	8	B	B
2	21	5	2	A	B
2	21	6	10	B	B
2	21	7	13	A	A
2	21	8	10	B	B
2	21	9	5	A	A
2	21	10	2	B	B
2	21	11	11	A	A
2	21	12	14	B	B
2	21	13	1	A	A
2	21	14	2	B	B
2	22	1	9	A	A
2	22	2	1	B	A
2	22	3	3	A	A
2	22	4	12	B	B
2	22	5	7	A	A
2	22	6	8	B	B
2	22	7	3	A	A
2	22	8	3	B	A
2	22	9	3	A	A
2	22	10	12	B	B
2	22	11	11	A	A
2	22	12	10	B	B
2	22	13	6	A	B
2	22	14	12	B	B
2	23	1	8	A	B
2	23	2	11	B	A
2	23	3	3	A	A
2	23	4	14	B	B
2	23	5	13	A	A
2	23	6	8	B	B
2	23	7	13	A	A
2	23	8	13	B	A
2	23	9	7	A	A
2	23	10	14	B	B
2	23	11	11	A	A
2	23	12	2	B	B
2	23	13	5	A	A
2	23	14	5	B	A
2	24	1	3	A	A
2	24	2	14	B	B
2	24	3	3	A	A
2	24	4	10	B	B
2	24	5	9	A	A
2	24	6	1	B	A
2	24	7	7	A	A
2	24	8	4	B	B
2	24	9	7	A	A
2	24	10	12	B	B
2	24	11	11	A	A
2	24	12	4	B	B
2	24	13	7	A	A
2	24	14	9	B	A
2	25	1	14	A	B
2	25	2	5	B	A
2	25	3	3	A	A
2	25	4	2	B	B
2	25	5	10	A	B
2	25	6	10	B	B
2	25	7	5	A	A
2	25	8	10	B	B
2	25	9	5	A	A
2	25	10	2	B	B
2	25	11	11	A	A
2	25	12	10	B	B
2	25	13	12	A	B
2	25	14	7	B	A
2	26	1	6	A	B
2	26	2	6	B	B
2	26	3	3	A	A
2	26	4	4	B	B
2	26	5	13	A	A
2	26	6	14	B	B
2	26	7	9	A	A
2	26	8	13	B	A
2	26	9	5	A	A
2	26	10	4	B	B
2	26	11	11	A	A
2	26	12	6	B	B
2	26	13	8	A	B
2	26	14	12	B	B
2	27	1	3	A	A
2	27	2	1	B	A
2	27	3	9	A	A
2	27	4	4	B	B
2	27	5	9	A	A
2	27	6	2	B	B
2	27	7	9	A	A
2	27	8	2	B	B
2	27	9	13	A	A
2	27	10	2	B	B
2	27	11	9	A	A
2	27	12	2	B	B
2	27	13	8	A	B
2	27	14	5	B	A
2	28	1	12	A	B
2	28	2	12	B	B
2	28	3	3	A	A
2	28	4	4	B	B
2	28	5	7	A	A
2	28	6	10	B	B
2	28	7	7	A	A
2	28	8	14	B	B
2	28	9	3	A	A
2	28	10	12	B	B
2	28	11	11	A	A
2	28	12	14	B	B
2	28	13	14	A	B
2	28	14	8	B	B
2	29	1	7	A	A
2	29	2	6	B	B
2	29	3	13	A	A
2	29	4	6	B	B
2	29	5	1	A	A
2	29	6	4	B	B
2	29	7	7	A	A
2	29	8	13	B	A
2	29	9	13	A	A
2	29	10	6	B	B
2	29	11	11	A	A
2	29	12	6	B	B
2	29	13	8	A	B
2	29	14	8	B	B
2	30	1	9	A	A
2	30	2	12	B	B
2	30	3	3	A	A
2	30	4	10	B	B
2	30	5	1	A	A
2	30	6	8	B	B
2	30	7	5	A	A
2	30	8	5	B	A
2	30	9	1	A	A
2	30	10	4	B	B
2	30	11	11	A	A
2	30	12	4	B	B
2	30	13	8	A	B
2	30	14	11	B	A
2	31	1	10	A	B
2	31	2	9	B	A
2	31	3	1	A	A
2	31	4	4	B	B
2	31	5	9	A	A
2	31	6	10	B	B
2	31	7	7	A	A
2	31	8	2	B	B
2	31	9	2	A	B
2	31	10	2	B	B
2	31	11	13	A	A
2	31	12	2	B	B
2	31	13	8	A	B
2	31	14	2	B	B
2	32	1	6	A	B
2	32	2	5	B	A
2	32	3	5	A	A
2	32	4	14	B	B
2	32	5	7	A	A
2	32	6	14	B	B
2	32	7	7	A	A
2	32	8	14	B	B
2	32	9	5	A	A
2	32	10	10	B	B
2	32	11	1	A	A
2	32	12	14	B	B
2	32	13	6	A	B
2	32	14	12	B	B
2	33	1	9	A	A
2	33	2	9	B	A
2	33	3	3	A	A
2	33	4	12	B	B
2	33	5	13	A	A
2	33	6	12	B	B
2	33	7	13	A	A
2	33	8	13	B	A
2	33	9	1	A	A
2	33	10	12	B	B
2	33	11	3	A	A
2	33	12	10	B	B
2	33	13	9	A	A
2	33	14	4	B	B
2	34	1	3	A	A
2	34	2	1	B	A
2	34	3	3	A	A
2	34	4	10	B	B
2	34	5	11	A	A
2	34	6	10	B	B
2	34	7	7	A	A
2	34	8	7	B	A
2	34	9	11	A	A
2	34	10	6	B	B
2	34	11	5	A	A
2	34	12	6	B	B
2	34	13	2	A	B
2	34	14	3	B	A
2	35	1	7	A	A
2	35	2	14	B	B
2	35	3	3	A	A
2	35	4	14	B	B
2	35	5	1	A	A
2	35	6	14	B	B
2	35	7	13	A	A
2	35	8	14	B	B
2	35	9	5	A	A
2	35	10	4	B	B
2	35	11	7	A	A
2	35	12	14	B	B
2	35	13	9	A	A
2	35	14	8	B	B
2	36	1	10	A	B
2	36	2	12	B	B
2	36	3	3	A	A
2	36	4	12	B	B
2	36	5	13	A	A
2	36	6	10	B	B
2	36	7	1	A	A
2	36	8	4	B	B
2	36	9	1	A	A
2	36	10	12	B	B
2	36	11	9	A	A
2	36	12	4	B	B
2	36	13	6	A	B
2	36	14	11	B	A
2	37	1	13	A	A
2	37	2	5	B	A
2	37	3	3	A	A
2	37	4	2	B	B
2	37	5	13	A	A
2	37	6	4	B	B
2	37	7	11	A	A
2	37	8	5	B	A
2	37	9	13	A	A
2	37	10	2	B	B
2	37	11	11	A	A
2	37	12	6	B	B
2	37	13	3	A	A
2	37	14	5	B	A
2	38	1	11	A	A
2	38	2	4	B	B
2	38	3	3	A	A
2	38	4	4	B	B
2	38	5	9	A	A
2	38	6	14	B	B
2	38	7	7	A	A
2	38	8	1	B	A
2	38	9	2	A	B
2	38	10	6	B	B
2	38	11	11	A	A
2	38	12	10	B	B
2	38	13	8	A	B
2	38	14	8	B	B
2	39	1	5	A	A
2	39	2	12	B	B
2	39	3	3	A	A
2	39	4	4	B	B
2	39	5	1	A	A
2	39	6	10	B	B
2	39	7	7	A	A
2	39	8	12	B	B
2	39	9	9	A	A
2	39	10	12	B	B
2	39	11	11	A	A
2	39	12	6	B	B
2	39	13	12	A	B
2	39	14	6	B	B
2	40	1	10	A	B
2	40	2	13	B	A
2	40	3	3	A	A
2	40	4	4	B	B
2	40	5	2	A	B
2	40	6	10	B	B
2	40	7	7	A	A
2	40	8	2	B	B
2	40	9	9	A	A
2	40	10	2	B	B
2	40	11	11	A	A
2	40	12	10	B	B
2	40	13	3	A	A
2	40	14	2	B	B
3	1	1	3	A	A
3	1	2	4	B	B
3	1	3	9	A	A
3	1	4	6	B	B
3	1	5	13	A	A
3	1	6	8	B	B
3	1	7	13	A	A
3	1	8	3	B	A
3	1	9	7	A	A
3	1	10	12	B	B
3	1	11	7	A	A
3	1	12	4	B	B
3	1	13	14	A	B
3	1	14	2	B	B
3	2	1	11	A	A
3	2	2	14	B	B
3	2	3	8	A	B
3	2	4	12	B	B
3	2	5	11	A	A
3	2	6	10	B	B
3	2	7	10	A	B
3	2	8	3	B	A
3	2	9	11	A	A
3	2	10	14	B	B
3	2	11	6	A	B
3	2	12	10	B	B
3	2	13	7	A	A
3	2	14	8	B	B
3	3	1	5	A	A
3	3	2	5	B	A
3	3	3	8	A	B
3	3	4	1	B	A
3	3	5	1	A	A
3	3	6	12	B	B
3	3	7	5	A	A
3	3	8	3	B	A
3	3	9	5	A	A
3	3	10	14	B	B
3	3	11	14	A	B
3	3	12	2	B	B
3	3	13	10	A	B
3	3	14	4	B	B
3	4	1	9	A	A
3	4	2	6	B	B
3	4	3	8	A	B
3	4	4	9	B	A
3	4	5	1	A	A
3	4	6	14	B	B
3	4	7	9	A	A
3	4	8	3	B	A
3	4	9	11	A	A
3	4	10	5	B	A
3	4	11	1	A	A
3	4	12	2	B	B
3	4	13	8	A	B
3	4	14	4	B	B
3	5	1	11	A	A
3	5	2	6	B	B
3	5	3	8	A	B
3	5	4	13	B	A
3	5	5	1	A	A
3	5	6	2	B	B
3	5	7	13	A	A
3	5	8	3	B	A
3	5	9	5	A	A
3	5	10	8	B	B
3	5	11	2	A	B
3	5	12	8	B	B
3	5	13	5	A	A
3	5	14	6	B	B
3	6	1	7	A	A
3	6	2	6	B	B
3	6	3	8	A	B
3	6	4	12	B	B
3	6	5	1	A	A
3	6	6	4	B	B
3	6	7	5	A	A
3	6	8	3	B	A
3	6	9	1	A	A
3	6	10	4	B	B
3	6	11	4	A	B
3	6	12	4	B	B
3	6	13	3	A	A
3	6	14	4	B	B
3	7	1	9	A	A
3	7	2	12	B	B
3	7	3	8	A	B
3	7	4	12	B	B
3	7	5	1	A	A
3	7	6	8	B	B
3	7	7	6	A	B
3	7	8	3	B	A
3	7	9	13	A	A
3	7	10	6	B	B
3	7	11	9	A	A
3	7	12	10	B	B
3	7	13	1	A	A
3	7	14	10	B	B
3	8	1	7	A	A
3	8	2	10	B	B
3	8	3	8	A	B
3	8	4	2	B	B
3	8	5	3	A	A
3	8	6	10	B	B
3	8	7	4	A	B
3	8	8	3	B	A
3	8	9	2	A	B
3	8	10	3	B	A
3	8	11	7	A	A
3	8	12	2	B	B
3	8	13	11	A	A
3	8	14	12	B	B
3	9	1	3	A	A
3	9	2	12	B	B
3	9	3	8	A	B
3	9	4	14	B	B
3	9	5	3	A	A
3	9	6	12	B	B
3	9	7	13	A	A
3	9	8	3	B	A
3	9	9	7	A	A
3	9	10	12	B	B
3	9	11	2	A	B
3	9	12	9	B	A
3	9	13	8	A	B
3	9	14	12	B	B
3	10	1	5	A	A
3	10	2	9	B	A
3	10	3	8	A	B
3	10	4	14	B	B
3	10	5	11	A	A
3	10	6	14	B	B
3	10	7	9	A	A
3	10	8	3	B	A
3	10	9	13	A	A
3	10	10	8	B	B
3	10	11	2	A	B
3	10	12	14	B	B
3	10	13	10	A	B
3	10	14	4	B	B
3	11	1	7	A	A
3	11	2	11	B	A
3	11	3	8	A	B
3	11	4	6	B	B
3	11	5	1	A	A
3	11	6	2	B	B
3	11	7	13	A	A
3	11	8	3	B	A
3	11	9	11	A	A
3	11	10	4	B	B
3	11	11	13	A	A
3	11	12	3	B	A
3	11	13	12	A	B
3	11	14	4	B	B
3	12	1	9	A	A
3	12	2	11	B	A
3	12	3	8	A	B
3	12	4	6	B	B
3	12	5	1	A	A
3	12	6	4	B	B
3	12	7	11	A	A
3	12	8	3	B	A
3	12	9	7	A	A
3	12	10	8	B	B
3	12	11	14	A	B
3	12	12	10	B	B
3	12	13	14	A	B
3	12	14	10	B	B
3	13	1	11	A	A
3	13	2	5	B	A
3	13	3	3	A	A
3	13	4	6	B	B
3	13	5	11	A	A
3	13	6	8	B	B
3	13	7	9	A	A
3	13	8	3	B	A
3	13	9	5	A	A
3	13	10	2	B	B
3	13	11	7	A	A
3	13	12	13	B	A
3	13	13	2	A	B
3	13	14	10	B	B
3	14	1	13	A	A
3	14	2	13	B	A
3	14	3	8	A	B
3	14	4	6	B	B
3	14	5	1	A	A
3	14	6	10	B	B
3	14	7	5	A	A
3	14	8	3	B	A
3	14	9	13	A	A
3	14	10	14	B	B
3	14	11	1	A	A
3	14	12	6	B	B
3	14	13	4	A	B
3	14	14	10	B	B
3	15	1	13	A	A
3	15	2	6	B	B
3	15	3	8	A	B
3	15	4	12	B	B
3	15	5	1	A	A
3	15	6	12	B	B
3	15	7	9	A	A
3	15	8	3	B	A
3	15	9	7	A	A
3	15	10	2	B	B
3	15	11	5	A	A
3	15	12	7	B	A
3	15	13	6	A	B
3	15	14	2	B	B
3	16	1	13	A	A
3	16	2	10	B	B
3	16	3	8	A	B
3	16	4	9	B	A
3	16	5	1	A	A
3	16	6	14	B	B
3	16	7	12	A	B
3	16	8	3	B	A
3	16	9	1	A	A
3	16	10	12	B	B
3	16	11	7	A	A
3	16	12	14	B	B
3	16	13	7	A	A
3	16	14	12	B	B
3	17	1	3	A	A
3	17	2	10	B	B
3	17	3	8	A	B
3	17	4	9	B	A
3	17	5	1	A	A
3	17	6	2	B	B
3	17	7	9	A	A
3	17	8	3	B	A
3	17	9	11	A	A
3	17	10	6	B	B
3	17	11	5	A	A
3	17	12	6	B	B
3	17	13	12	A	B
3	17	14	6	B	B
3	18	1	5	A	A
3	18	2	7	B	A
3	18	3	8	A	B
3	18	4	14	B	B
3	18	5	1	A	A
3	18	6	4	B	B
3	18	7	14	A	B
3	18	8	3	B	A
3	18	9	7	A	A
3	18	10	2	B	B
3	18	11	7	A	A
3	18	12	4	B	B
3	18	13	6	A	B
3	18	14	12	B	B
3	19	1	8	A	B
3	19	2	6	B	B
3	19	3	8	A	B
3	19	4	10	B	B
3	19	5	1	A	A
3	19	6	13	B	A
3	19	7	11	A	A
3	19	8	3	B	A
3	19	9	3	A	A
3	19	10	6	B	B
3	19	11	4	A	B
3	19	12	14	B	B
3	19	13	5	A	A
3	19	14	10	B	B
3	20	1	11	A	A
3	20	2	13	B	A
3	20	3	8	A	B
3	20	4	2	B	B
3	20	5	1	A	A
3	20	6	10	B	B
3	20	7	13	A	A
3	20	8	3	B	A
3	20	9	13	A	A
3	20	10	2	B	B
3	20	11	9	A	A
3	20	12	2	B	B
3	20	13	3	A	A
3	20	14	12	B	B
3	21	1	5	A	A
3	21	2	12	B	B
3	21	3	8	A	B
3	21	4	14	B	B
3	21	5	1	A	A
3	21	6	4	B	B
3	21	7	4	A	B
3	21	8	3	B	A
3	21	9	7	A	A
3	21	10	4	B	B
3	21	11	5	A	A
3	21	12	11	B	A
3	21	13	1	A	A
3	21	14	2	B	B
3	22	1	13	A	A
3	22	2	12	B	B
3	22	3	8	A	B
3	22	4	10	B	B
3	22	5	1	A	A
3	22	6	10	B	B
3	22	7	10	A	B
3	22	8	3	B	A
3	22	9	1	A	A
3	22	10	4	B	B
3	22	11	7	A	A
3	22	12	2	B	B
3	22	13	9	A	A
3	22	14	10	B	B
3	23	1	11	A	A
3	23	2	12	B	B
3	23	3	8	A	B
3	23	4	14	B	B
3	23	5	1	A	A
3	23	6	2	B	B
3	23	7	9	A	A
3	23	8	3	B	A
3	23	9	11	A	A
3	23	10	6	B	B
3	23	11	9	A	A
3	23	12	2	B	B
3	23	13	9	A	A
3	23	14	6	B	B
3	24	1	5	A	A
3	24	2	12	B	B
3	24	3	8	A	B
3	24	4	14	B	B
3	24	5	1	A	A
3	24	6	14	B	B
3	24	7	5	A	A
3	24	8	3	B	A
3	24	9	11	A	A
3	24	10	4	B	B
3	24	11	7	A	A
3	24	12	2	B	B
3	24	13	11	A	A
3	24	14	4	B	B
3	25	1	5	A	A
3	25	2	12	B	B
3	25	3	8	A	B
3	25	4	14	B	B
3	25	5	1	A	A
3	25	6	14	B	B
3	25	7	3	A	A
3	25	8	3	B	A
3	25	9	7	A	A
3	25	10	6	B	B
3	25	11	7	A	A
3	25	12	2	B	B
3	25	13	8	A	B
3	25	14	4	B	B
3	26	1	5	A	A
3	26	2	12	B	B
3	26	3	8	A	B
3	26	4	14	B	B
3	26	5	1	A	A
3	26	6	12	B	B
3	26	7	5	A	A
3	26	8	3	B	A
3	26	9	8	A	B
3	26	10	4	B	B
3	26	11	6	A	B
3	26	12	2	B	B
3	26	13	1	A	A
3	26	14	6	B	B
3	27	1	13	A	A
3	27	2	12	B	B
3	27	3	8	A	B
3	27	4	10	B	B
3	27	5	1	A	A
3	27	6	10	B	B
3	27	7	9	A	A
3	27	8	3	B	A
3	27	9	10	A	B
3	27	10	10	B	B
3	27	11	13	A	A
3	27	12	2	B	B
3	27	13	11	A	A
3	27	14	4	B	B
3	28	1	5	A	A
3	28	2	12	B	B
3	28	3	8	A	B
3	28	4	14	B	B
3	28	5	1	A	A
3	28	6	12	B	B
3	28	7	10	A	B
3	28	8	3	B	A
3	28	9	7	A	A
3	28	10	10	B	B
3	28	11	9	A	A
3	28	12	2	B	B
3	28	13	3	A	A
3	28	14	6	B	B
3	29	1	5	A	A
3	29	2	12	B	B
3	29	3	8	A	B
3	29	4	14	B	B
3	29	5	1	A	A
3	29	6	4	B	B
3	29	7	13	A	A
3	29	8	3	B	A
3	29	9	11	A	A
3	29	10	10	B	B
3	29	11	7	A	A
3	29	12	2	B	B
3	29	13	6	A	B
3	29	14	4	B	B
3	30	1	13	A	A
3	30	2	12	B	B
3	30	3	8	A	B
3	30	4	14	B	B
3	30	5	1	A	A
3	30	6	13	B	A
3	30	7	9	A	A
3	30	8	3	B	A
3	30	9	3	A	A
3	30	10	10	B	B
3	30	11	14	A	B
3	30	12	2	B	B
3	30	13	14	A	B
3	30	14	6	B	B
3	31	1	5	A	A
3	31	2	12	B	B
3	31	3	8	A	B
3	31	4	6	B	B
3	31	5	1	A	A
3	31	6	12	B	B
3	31	7	12	A	B
3	31	8	3	B	A
3	31	9	11	A	A
3	31	10	10	B	B
3	31	11	5	A	A
3	31	12	2	B	B
3	31	13	5	A	A
3	31	14	4	B	B
3	32	1	5	A	A
3	32	2	12	B	B
3	32	3	8	A	B
3	32	4	7	B	A
3	32	5	1	A	A
3	32	6	14	B	B
3	32	7	11	A	A
3	32	8	3	B	A
3	32	9	7	A	A
3	32	10	10	B	B
3	32	11	7	A	A
3	32	12	2	B	B
3	32	13	6	A	B
3	32	14	4	B	B
3	33	1	5	A	A
3	33	2	12	B	B
3	33	3	8	A	B
3	33	4	11	B	A
3	33	5	1	A	A
3	33	6	14	B	B
3	33	7	13	A	A
3	33	8	3	B	A
3	33	9	7	A	A
3	33	10	10	B	B
3	33	11	7	A	A
3	33	12	2	B	B
3	33	13	10	A	B
3	33	14	10	B	B
3	34	1	5	A	A
3	34	2	12	B	B
3	34	3	8	A	B
3	34	4	6	B	B
3	34	5	1	A	A
3	34	6	4	B	B
3	34	7	9	A	A
3	34	8	3	B	A
3	34	9	13	A	A
3	34	10	10	B	B
3	34	11	13	A	A
3	34	12	2	B	B
3	34	13	5	A	A
3	34	14	6	B	B
3	35	1	5	A	A
3	35	2	12	B	B
3	35	3	8	A	B
3	35	4	14	B	B
3	35	5	1	A	A
3	35	6	14	B	B
3	35	7	11	A	A
3	35	8	3	B	A
3	35	9	11	A	A
3	35	10	10	B	B
3	35	11	3	A	A
3	35	12	2	B	B
3	35	13	9	A	A
3	35	14	4	B	B
3	36	1	5	A	A
3	36	2	12	B	B
3	36	3	8	A	B
3	36	4	6	B	B
3	36	5	1	A	A
3	36	6	4	B	B
3	36	7	13	A	A
3	36	8	3	B	A
3	36	9	11	A	A
3	36	10	10	B	B
3	36	11	3	A	A
3	36	12	2	B	B
3	36	13	5	A	A
3	36	14	4	B	B
3	37	1	13	A	A
3	37	2	12	B	B
3	37	3	8	A	B
3	37	4	6	B	B
3	37	5	1	A	A
3	37	6	14	B	B
3	37	7	11	A	A
3	37	8	3	B	A
3	37	9	7	A	A
3	37	10	10	B	B
3	37	11	3	A	A
3	37	12	2	B	B
3	37	13	7	A	A
3	37	14	4	B	B
3	38	1	13	A	A
3	38	2	12	B	B
3	38	3	8	A	B
3	38	4	14	B	B
3	38	5	1	A	A
3	38	6	4	B	B
3	38	7	14	A	B
3	38	8	3	B	A
3	38	9	11	A	A
3	38	10	10	B	B
3	38	11	3	A	A
3	38	12	2	B	B
3	38	13	9	A	A
3	38	14	6	B	B
3	39	1	5	A	A
3	39	2	12	B	B
3	39	3	8	A	B
3	39	4	6	B	B
3	39	5	1	A	A
3	39	6	4	B	B
3	39	7	11	A	A
3	39	8	3	B	A
3	39	9	7	A	A
3	39	10	10	B	B
3	39	11	3	A	A
3	39	12	2	B	B
3	39	13	9	A	A
3	39	14	6	B	B
3	40	1	5	A	A
3	40	2	12	B	B
3	40	3	8	A	B
3	40	4	14	B	B
3	40	5	1	A	A
3	40	6	14	B	B
3	40	7	13	A	A
3	40	8	3	B	A
3	40	9	13	A	A
3	40	10	10	B	B
3	40	11	9	A	A
3	40	12	2	B	B
3	40	13	9	A	A
3	40	14	6	B	B
4	1	1	3	A	A
4	1	2	4	B	B
4	1	3	13	A	A
4	1	4	14	B	B
4	1	5	10	A	B
4	1	6	4	B	B
4	1	7	11	A	A
4	1	8	13	B	A
4	1	9	6	A	B
4	1	10	4	B	B
4	1	11	13	A	A
4	1	12	9	B	A
4	1	13	7	A	A
4	1	14	2	B	B
4	2	1	13	A	A
4	2	2	14	B	B
4	2	3	1	A	A
4	2	4	11	B	A
4	2	5	9	A	A
4	2	6	12	B	B
4	2	7	11	A	A
4	2	8	13	B	A
4	2	9	11	A	A
4	2	10	12	B	B
4	2	11	7	A	A
4	2	12	8	B	B
4	2	13	11	A	A
4	2	14	11	B	A
4	3	1	1	A	A
4	3	2	6	B	B
4	3	3	7	A	A
4	3	4	10	B	B
4	3	5	11	A	A
4	3	6	8	B	B
4	3	7	3	A	A
4	3	8	11	B	A
4	3	9	1	A	A
4	3	10	5	B	A
4	3	11	5	A	A
4	3	12	11	B	A
4	3	13	6	A	B
4	3	14	3	B	A
4	4	1	13	A	A
4	4	2	2	B	B
4	4	3	9	A	A
4	4	4	4	B	B
4	4	5	2	A	B
4	4	6	14	B	B
4	4	7	11	A	A
4	4	8	3	B	A
4	4	9	12	A	B
4	4	10	14	B	B
4	4	11	3	A	A
4	4	12	11	B	A
4	4	13	4	A	B
4	4	14	2	B	B
4	5	1	1	A	A
4	5	2	6	B	B
4	5	3	5	A	A
4	5	4	4	B	B
4	5	5	12	A	B
4	5	6	10	B	B
4	5	7	3	A	A
4	5	8	6	B	B
4	5	9	10	A	B
4	5	10	8	B	B
4	5	11	13	A	A
4	5	12	13	B	A
4	5	13	9	A	A
4	5	14	8	B	B
4	6	1	1	A	A
4	6	2	2	B	B
4	6	3	7	A	A
4	6	4	3	B	A
4	6	5	10	A	B
4	6	6	10	B	B
4	6	7	1	A	A
4	6	8	4	B	B
4	6	9	11	A	A
4	6	10	14	B	B
4	6	11	5	A	A
4	6	12	3	B	A
4	6	13	3	A	A
4	6	14	7	B	A
4	7	1	12	A	B
4	7	2	14	B	B
4	7	3	9	A	A
4	7	4	4	B	B
4	7	5	13	A	A
4	7	6	8	B	B
4	7	7	3	A	A
4	7	8	14	B	B
4	7	9	12	A	B
4	7	10	2	B	B
4	7	11	1	A	A
4	7	12	1	B	A
4	7	13	14	A	B
4	7	14	9	B	A
4	8	1	1	A	A
4	8	2	10	B	B
4	8	3	7	A	A
4	8	4	5	B	A
4	8	5	1	A	A
4	8	6	8	B	B
4	8	7	1	A	A
4	8	8	9	B	A
4	8	9	1	A	A
4	8	10	8	B	B
4	8	11	5	A	A
4	8	12	5	B	A
4	8	13	11	A	A
4	8	14	2	B	B
4	9	1	6	A	B
4	9	2	12	B	B
4	9	3	5	A	A
4	9	4	4	B	B
4	9	5	3	A	A
4	9	6	12	B	B
4	9	7	3	A	A
4	9	8	3	B	A
4	9	9	12	A	B
4	9	10	6	B	B
4	9	11	7	A	A
4	9	12	5	B	A
4	9	13	5	A	A
4	9	14	9	B	A
4	10	1	1	A	A
4	10	2	2	B	B
4	10	3	11	A	A
4	10	4	4	B	B
4	10	5	3	A	A
4	10	6	10	B	B
4	10	7	1	A	A
4	10	8	2	B	B
4	10	9	3	A	A
4	10	10	2	B	B
4	10	11	9	A	A
4	10	12	3	B	A
4	10	13	10	A	B
4	10	14	10	B	B
4	11	1	9	A	A
4	11	2	14	B	B
4	11	3	7	A	A
4	11	4	4	B	B
4	11	5	3	A	A
4	11	6	8	B	B
4	11	7	14	A	B
4	11	8	4	B	B
4	11	9	5	A	A
4	11	10	6	B	B
4	11	11	13	A	A
4	11	12	8	B	B
4	11	13	9	A	A
4	11	14	2	B	B
4	12	1	6	A	B
4	12	2	6	B	B
4	12	3	13	A	A
4	12	4	4	B	B
4	12	5	9	A	A
4	12	6	8	B	B
4	12	7	9	A	A
4	12	8	5	B	A
4	12	9	6	A	B
4	12	10	6	B	B
4	12	11	7	A	A
4	12	12	1	B	A
4	12	13	5	A	A
4	12	14	2	B	B
4	13	1	7	A	A
4	13	2	8	B	B
4	13	3	7	A	A
4	13	4	4	B	B
4	13	5	12	A	B
4	13	6	14	B	B
4	13	7	3	A	A
4	13	8	3	B	A
4	13	9	7	A	A
4	13	10	14	B	B
4	13	11	13	A	A
4	13	12	9	B	A
4	13	13	8	A	B
4	13	14	2	B	B
4	14	1	13	A	A
4	14	2	10	B	B
4	14	3	7	A	A
4	14	4	4	B	B
4	14	5	5	A	A
4	14	6	12	B	B
4	14	7	1	A	A
4	14	8	2	B	B
4	14	9	10	A	B
4	14	10	12	B	B
4	14	11	7	A	A
4	14	12	5	B	A
4	14	13	1	A	A
4	14	14	2	B	B
4	15	1	1	A	A
4	15	2	12	B	B
4	15	3	13	A	A
4	15	4	3	B	A
4	15	5	5	A	A
4	15	6	14	B	B
4	15	7	3	A	A
4	15	8	5	B	A
4	15	9	11	A	A
4	15	10	8	B	B
4	15	11	13	A	A
4	15	12	10	B	B
4	15	13	11	A	A
4	15	14	2	B	B
4	16	1	9	A	A
4	16	2	14	B	B
4	16	3	7	A	A
4	16	4	4	B	B
4	16	5	5	A	A
4	16	6	8	B	B
4	16	7	11	A	A
4	16	8	6	B	B
4	16	9	11	A	A
4	16	10	6	B	B
4	16	11	9	A	A
4	16	12	8	B	B
4	16	13	6	A	B
4	16	14	2	B	B
4	17	1	7	A	A
4	17	2	2	B	B
4	17	3	7	A	A
4	17	4	3	B	A
4	17	5	13	A	A
4	17	6	12	B	B
4	17	7	3	A	A
4	17	8	7	B	A
4	17	9	11	A	A
4	17	10	12	B	B
4	17	11	7	A	A
4	17	12	14	B	B
4	17	13	11	A	A
4	17	14	2	B	B
4	18	1	13	A	A
4	18	2	4	B	B
4	18	3	1	A	A
4	18	4	4	B	B
4	18	5	6	A	B
4	18	6	10	B	B
4	18	7	3	A	A
4	18	8	10	B	B
4	18	9	3	A	A
4	18	10	6	B	B
4	18	11	13	A	A
4	18	12	8	B	B
4	18	13	14	A	B
4	18	14	2	B	B
4	19	1	9	A	A
4	19	2	6	B	B
4	19	3	13	A	A
4	19	4	11	B	A
4	19	5	5	A	A
4	19	6	10	B	B
4	19	7	3	A	A
4	19	8	3	B	A
4	19	9	14	A	B
4	19	10	12	B	B
4	19	11	9	A	A
4	19	12	5	B	A
4	19	13	8	A	B
4	19	14	2	B	B
4	20	1	1	A	A
4	20	2	8	B	B
4	20	3	9	A	A
4	20	4	4	B	B
4	20	5	5	A	A
4	20	6	12	B	B
4	20	7	11	A	A
4	20	8	9	B	A
4	20	9	12	A	B
4	20	10	12	B	B
4	20	11	9	A	A
4	20	12	14	B	B
4	20	13	4	A	B
4	20	14	2	B	B
4	21	1	1	A	A
4	21	2	10	B	B
4	21	3	13	A	A
4	21	4	4	B	B
4	21	5	13	A	A
4	21	6	10	B	B
4	21	7	11	A	A
4	21	8	11	B	A
4	21	9	12	A	B
4	21	10	14	B	B
4	21	11	7	A	A
4	21	12	4	B	B
4	21	13	6	A	B
4	21	14	2	B	B
4	22	1	7	A	A
4	22	2	12	B	B
4	22	3	7	A	A
4	22	4	4	B	B
4	22	5	9	A	A
4	22	6	10	B	B
4	22	7	11	A	A
4	22	8	6	B	B
4	22	9	14	A	B
4	22	10	8	B	B
4	22	11	8	A	B
4	22	12	13	B	A
4	22	13	5	A	A
4	22	14	2	B	B
4	23	1	4	A	B
4	23	2	14	B	B
4	23	3	13	A	A
4	23	4	4	B	B
4	23	5	5	A	A
4	23	6	10	B	B
4	23	7	1	A	A
4	23	8	9	B	A
4	23	9	2	A	B
4	23	10	6	B	B
4	23	11	1	A	A
[truncated: 241 more rows]
